# Supplementary material for: Evaluation of the Climate Impact and Nutritional Quality of Menus in an Italian Long-Term Care Facility
Source: Nutrients. 2024 Aug 23;16(17):2815. doi: 10.3390/nu16172815 (PMC11396820; doi:10.3390/nu16172815)
Supplement: Supplementary file 1 [file nutrients-16-02815-s001.zip]

Archive with 1 entries (1 files):
- nutrients-3160112-supplementary.pdf
